# Supplementary material for: Self-Reported Trait Mindfulness and Affective Reactivity: A Motivational Approach Using Multiple Psychophysiological Measures
Source: PLoS One. 2015 Mar 6;10(3):e0119466. doi: 10.1371/journal.pone.0119466 (PMC4352075; doi:10.1371/journal.pone.0119466)
Supplement: S1 Dataset — (ZIP) [file pone.0119466.s002.zip]

Archive with 3 entries (3 files):
- FILE_S1 file info.pdf
- File_S1.dat
- File_S1.sav
