# Supplementary material for: Self-Reported Trait Mindfulness and Affective Reactivity: A Motivational Approach Using Multiple Psychophysiological Measures
Source: PLoS One. 2015 Mar 6;10(3):e0119466. doi: 10.1371/journal.pone.0119466 (PMC4352075; doi:10.1371/journal.pone.0119466)
Supplement: S1 Dataset — (ZIP) [file pone.0119466.s002.zip › File_S1.dat]

ID	Sex	Age	Education	Handedness	Vision	Meditation1	Meditation2	Meditation3	FFMQ_1	FFMQ_2	FFMQ_3	FFMQ_4	FFMQ_5	FFMQ_6	FFMQ_7	FFMQ_8	FFMQ_9	FFMQ_10	FFMQ_11	FFMQ_12	FFMQ_13	FFMQ_14	FFMQ_15	FFMQ_16	FFMQ_17	FFMQ_18	FFMQ_19	FFMQ_20	FFMQ_21	FFMQ_22	FFMQ_23	FFMQ_24	FFMQ_25	FFMQ_26	FFMQ_27	FFMQ_28	FFMQ_29	FFMQ_30	FFMQ_31	FFMQ_32	FFMQ_33	FFMQ_34	FFMQ_35	FFMQ_36	FFMQ_37	FFMQ_38	FFMQ_39	STAIT_1	STAIT_2
2	2	23	15	1	1	2			4	4	5	3	4	1	4	3	4	5	1	4	3	5	4	5	5	4	5	5	2	5	4	5	5	5	5	4	4	5	5	5	4	4	5	5	4	4	5	2	3
4	2	28	19	1	1	2			3	5	5		3	3	4	4	3	5	4	5	3	5	3	5	4	4	1	4	3	5	4	4	5	5	5	5	1	5	4	5	1	4	5	5	4	4	4	1	1
5	2	25	15	1	1	2			2	5	4	3	4	2	5	4	4	4	3	1	4	5	3	4	4	4	4	3	3	4	4	1	4	5	4	4	3	4	3	4	3	3	4	4	5	4	4	2	2
9	2	44	18	1	2	1	2	1	3	5	4	4	3	4	4	5	4	5	5	5	3	5	4	5	3	3	4	4	3	5	5	5	5	5	4	3	4	5	5	5	4	3	3	5	4	4	5	1	2
10	2	20	12	1	1	2			3	2	2	3	3	3	5	4	2	3	2	3	3	5	5	2	4	4	4	3	5	2	4	5	4	4	3	5	5	4	4	2	3	3	5	5	2	3	4	3	2
11	1	29	16	1	1	2			1	3	5	4	3	3	4	4	5	5	3	4	3	5	3	2	4	4	4	2	4	3	4	1	5	3	3	4	4	5	2	3	3	4	5	4	3	4	5	3	3
12	2	26	16	1	1	2			1	5	3	5	3	3	5	3	4	2	5	4	3	5	3	5	1	4	3	2	3	4	3	5	3	4	5	3	3	4	5	5	5	3	3	5	5	3	1	1	2
14	1	26	17	2	2	1	1	2	4	4	2	4	4	4	4	4	5	3	5	4	4	3	4	4	1	4	3	4	4	5	3	4	3	3	3	4	5	4	2	4	4	4	3	5	3	4	3	3	1
16	1	34	17	1	2	1	1	1	3	3	3	3	3	3	4	4	3	3	4	4	3	4	3	3	3	3	3	3	5	4	3	3	3	4	5	3	2	4	3	4	3	3	3	3	3	3	4	2	1
18	2	29	15	1	1	2				5	3	2	2	3	4	2	3	5	5	4	2	5	3	4	3	2	3	4	2	4	3	2	5	5	3	4	2	5	5	5	2	4	3	5	4	3		3	3
19	1	27	13	1	3	1	1	2	5	4	3	3	3	4	4	4	3	4	5	4	3	5	4	4	2	3	3	3	2	4	4	3	3	3	4	3	3	4	3	4	2	3	2	4	4	3	3	1	1
22	2	22	15.5	1	1	2			3	5	4	2	4	3	5	3	3	5	3	5	2	5	5	5	4	5	3	1	1	5	5	3	5	5	5	4	4	5	5	5	4	4	4	4	4	4	4	1	2
23	1	19	13	1	2	2			4	2	4	3	3	2	3	4	3	3	3	3	3	3	4	3	2	4	2	4	3	4	4	3	3	4	3	4	3	3	4	4	3	4	4	2	2	4	3	3	3
24	2	20	13	2	1	2			2	2	2	2	4	2	2	3	1	2	3	3	4	3	2	2	3	3	2	2	3	3	4	2	3	3	1	4	2	3	3	2	2	4	3	3	2	4	3	3	1
28	2	25	14	1	1	2			2	4	2	2	1	2	4	3	3	3	2	4	1	3	2	4	3	2		3	3	4	3	3	3	3	4	2	2	3	2	5	1	5	2	5	5	3	3	3	2
31	1	35	20	1	2	2			2	4	2	2	2	1	2	2	2	4	4	5	4	4	3	5	3	2	3	2	1	4	2	3	4	2	4	2	2	4	3	4	2	3	2	4	4	2	2	3	3
32	1	51	20	1	2	1	4	2	2	5	4	5	4	5	4	4	4	5	3	5	5	5	5	5	4	5	4	3	4	4	5	4	5	3	5	4	4	4	5	4	4	5	5	4	4	4	4	2	2
36	1	39	16	1	1	2			3	5	3	4	3	3	4	3	4	3	2	5	3	3	2	5	3	3	4	4	4	4	5	3	3	3	4	4	3	3	3	5	3	4	3	4	4	4	3	1	2
37	1	26	14	1	1	2			2	4	3	2	4	5	4	5	4	3	1	5	5	4	5	4	2	4	3	3	3	3	5	3	3	4	4	4	2	3	4	4	2	5	2	4	4	5	2	4	4
41	1	19	13	1	2	2			3	5	5	4	5	5	5	5	5	3	3	4	5	5	3	5	2	5	4	2	1	5	5	4	5	4	5	4	4	5	4	5	4	4	4	4	4	4	1	1	1
42	1	20	11	1	2	2			2	4	4	4	4	3	4	3	4	4	3	4	4	4	4	4	3	4	4	4	3	4	4	3	4	5	4	4	4	4	4	4	3	3	3	4	4	3	3	2	1
43	2	22	13	1	2	2			4	4	4	2	4	2	3	4	3	4	5	2	3	4	1	4	4	3	3	2	2	4	4	2	4	4	4	4	2	4	4	4	2	4	4	4	4	4	4	2	3
44	1	22	14	1	1	2			1	1	5	3	3	3	1	4	3	3	3	4	3	5	3	2	3	3	4	3	3	3	3	3	3	2	2	4	3	5	2	3	2	3	4	4	3	3	3	2	2
46	1	21	13	2	1	2			1	4	4		3	1	5	4		1	1	5	3	4	3	5	4	4		2	2	4	4	1	5	5	2	4	2	5	3	2	2	4	5	2	1	4	5	3	2
47	2	20	14	1	1	2			2	3	4	3	4	5	4	4		3	2	3	3	4	1	3	3	4	3	3	3	4	4	4	3	3	3	4	3	4	1	1	3	3	5	3	1	3	4	2	2
48	1	20	13	1	1	2			3	3	2	2	4	4	4	4	4	2	4	2	4	4	5	2	5	1		5	4	1	2	3	4	3	3	2	3	4	3	4	4	3	4	4	2	2	4	3	2
51	2	23	14	2	1	2			3	4	5	3	5	5	5	5	3	5	5	5	4	5	3	5	1	5	5	4		5	5	5	5	4	4	5	4	5	4	5	5	5	5	5	5	5	1	1	2
52	2	19	12.5	1	1	2			1	3	3		4	4	3	5		4	3	4	4	5	3	4	5	4	2	4		5	4	3	5	5	3	4	4	4	4	3	2	4	5	4	3	4	5	2	3
53	2	23	12.5	2	1	2			1	4	3	3	3	2	4	4	3	4	3	5	3	4	2	5	4	4	4	4	4	4	4	4	3	4	4	4	4	5	3	4	4	4	4	4	4	4	3	2	2
54	2	21	15	2	1	2			2	4	4	3	3	2	3	3	4	4	3	4	3	5	3	4	5	4	2	3	2	4	3	3	5	4	3	3	4	5	3	2	4	3	4	2	4	2	3	2	2
55	1	24	13	1	1	2			3	3	3	4	4	3	3	4	4	3	2	3	4	3	3	3	4	4	4	4	3	4	2	4	3	4	3	3	3	4	4	2	3	4	4	3	3	3	4	2	1
59	1	19	13	1	1	2			4	2	2	3	3	2	4	2	2	4	3	3	4	2	3	3	2	2	1	3	4	3	4	2	4	2	2	3	3	2	3	2	2	3	3	4	2	4	2	2	2
60	2	21	13	1	2	2				3	2	2	3	1	4	2	3	2	2	3	4	4	3	3	2	3	3	2		3	5	3	3	1	4	4	2	3	4	4	1	5	4	4	4	3	2	3	2
61	1	42	16	1	1	2			3	4	4		3	1	5	3	4	2	3	5	3	3	2	5	4	5	3	4		4	5	3	3	3	1	4	3	5	4	4	2	4	5	2	3	3	4	3	2
63	1	25	14	1	1	2				4	3	3	4	3	3	5	4	5	4	4	4	4	3	4	3	3	1	3	2	5	4	4	3	4	4	3	2	3	2	3	4	3	4	3	3	4	3	1	2
64	1	25	17	1	2	2			1	2	4	4	5	1	4	5	2	5	1	5	5	3	1	5	4	5	4	4	4	3	5	2	5	4	3	5	4	3	5	3	4	5	3	3	3	5	3	3	2
65	1	23	17	1	1	2			1	4	5	5	4	1	3	5	2	4	2	4	3	4	2	4	5	5	1	3		4	3	3	5	5	3	5	2	5	2	2	2	4	5	1	1	4	5	2	1
66	1	27	15	1	1	2			2	4	2	4	2	5	5	2	4	1	5	4	1	1	5	4	3	2	2	5	4	2	3	2	1	4	2	3	2	3	4	4	2	2	3	4	2	2	3	3	2
70	1	19	10	1	1	2			2	3		1	5	2	2	3	1	5	2	5	5	4	2	4	5	1	1	1	3	3	1	1	5	2	1	2	1	5	1	1	3	4	3	3	1	5		3	1
71	1	20	12	1	2	2			3	2	4	3	3	4	2	3	3	3	3	4	2	5	3	4	2	3	3	2	3	4	4	4	5	2	2	3	2	4	3	4	3	3	5	3	3	3	5	2	1
74	2	30	18	1	2	1	5	3	4	5	4	5	4	5	5	4	5	4	5	4	4	5	4	5	5	5	5	3	4	4	5	3	5	4	5	4	5	5	3	4	4	4	5	5	5	4	5	2	1
75	1	26	15	1	2	1	8	1	4	4	4	3	4	4	5	5	5	5	5	5	5	5	4	5	5	5	2	3	4	5	5	4	5	4	4	4	5	5	4	5	5	5	4	4	3	5	5	1	1
79	2	23	15	1	1	2			2	5	3	2	3	3	5	3	4	3	2	4	3	3	3	5	3	4	4	3	2	4	4	3	3	4	4	3	2	3	3	4	2	4	3	2	4	3	3	3	3
81	2	23	15	1	2	2			1	4	4	3	4	2	5	4	4	3	3	2	4	5	2	3	5	4	3	2	4	3	4	4	5	4	5	1	3	5	2	5	4	3	5	4	3	2	5	2	2
82	2	24	14	1	2	2			4	3	2		3	1	3	3	3	2	5	2	2	4	5	2	3	1	3	5	2	3	1		4	5	4	3		4	5	2		3	4	5	3	4	4	1	4
83	2	24	13	1	2	2			1	4	5	1	2	1	4	4	4	4	5	5	1	5	2	5	5	3	5	2	4	5	5	5	4	5	4	4	4	5	4	4	4	5	5	4	4	5	4	3	3
85	2	22	13.5	1	1	2				4	4	3	3	1	4	4		3	1	5	3	3	5	4	4	5	4	5	5	5	3	3	3	4	4	5	3	3	5	4	3	4	4	4		4	4	3	2
86	2	20	12	1	1	2			4	5	4	2	4	1	4	5		4	4	5	4	5	3	4		5	4	5	4	5	5	4	4	5	4	5	4	4	4	5	2	5	4	5	2	5	4	1	2
87	2	30	16	1	1	2			1	5	5	3	4	1	5	3	2	4	4	5	3	5	3	5	3	3	3	3	3	5	3	3	4	3	5	3	3	4	3	5	3	4	3	5	5	3	4	1	2
89	1	23	14	2	1	2			3	4	4	2	5	5	4	5	4	3	4	4	5	4	3	4	3	4	2	4	2	5	4	3	2	4	4	4	2	3	4	4	2	3	3	4	4	5	3	2	2
91	1	22	12	1	2	2			2	2	3	4	2	4	3	2	5	1	5	1	2	5	4	2	5	2	4	4	4	3	4	4	3	4	3	3	3	3	4	3	3	3	2	4	3	4	5	2	2
[truncated: 117 more columns]
